# Supplementary material for: De-warping of images and improved eye tracking for the scanning laser ophthalmoscope
Source: PLoS One. 2017 Apr 3;12(4):e0174617. doi: 10.1371/journal.pone.0174617 (PMC5378343; doi:10.1371/journal.pone.0174617)
Supplement: S1 Code — (ZIP) [file pone.0174617.s001.zip]

Archive with 6 entries (6 files):
- license.txt
- Ground truth image.tif
- SLO_runMe.m
- SLO_estimateEMs.m
- SLO_20fps_80frames_amp1.0.mat
- SLO_dewarp.m
