# Supplementary material for: De-warping of images and improved eye tracking for the scanning laser ophthalmoscope
Source: PLoS One. 2017 Apr 3;12(4):e0174617. doi: 10.1371/journal.pone.0174617 (PMC5378343; doi:10.1371/journal.pone.0174617)
Supplement: S1 Code — (ZIP) [file pone.0174617.s001.zip › license.txt]

Copyright (c) 2016, Phillip Bedggood

All rights reserved.


Redistribution and use in source and binary forms, with or without 
modification, are permitted provided that the above copyright notice,
this list of conditions and the following disclaimer are reproduced.


Disclaimer:


THIS SOFTWARE IS PROVIDED BY THE COPYRIGHT HOLDERS AND CONTRIBUTORS "AS IS" 
AND ANY EXPRESS OR IMPLIED WARRANTIES, INCLUDING, BUT NOT LIMITED TO,
THE
IMPLIED WARRANTIES OF MERCHANTABILITY AND FITNESS FOR A PARTICULAR PURPOSE
 ARE DISCLAIMED. IN NO EVENT SHALL THE COPYRIGHT OWNER OR CONTRIBUTORS
BE 
LIABLE FOR ANY DIRECT, INDIRECT, INCIDENTAL, SPECIAL, EXEMPLARY, OR 
CONSEQUENTIAL DAMAGES (INCLUDING, BUT NOT LIMITED TO, PROCUREMENT OF
 SUBSTITUTE
GOODS OR SERVICES; LOSS OF USE, DATA, OR PROFITS; OR BUSINESS
INTERRUPTION) HOWEVER CAUSED AND ON ANY THEORY OF LIABILITY, WHETHER IN
CONTRACT, STRICT
LIABILITY, OR TORT (INCLUDING NEGLIGENCE OR OTHERWISE)
ARISING IN ANY WAY OUT OF THE USE OF THIS SOFTWARE, EVEN IF ADVISED OF THE
POSSIBILITY OF SUCH DAMAGE.
