# Supplementary material for: De-warping of images and improved eye tracking for the scanning laser ophthalmoscope
Source: PLoS One. 2017 Apr 3;12(4):e0174617. doi: 10.1371/journal.pone.0174617 (PMC5378343; doi:10.1371/journal.pone.0174617)
Supplement: S1 Code — (ZIP) [file pone.0174617.s001.zip › SLO_runMe.m]

% Script to demonstrate the use of Bedggood and Metha SLO de-warping algorithm

% Use provided demonstration files
pathName = 'C:\Users\Phil\Documents\Papers - writing\SLO\PLoS ONE submission\Code';
dataName = 'SLO_20fps_80frames_amp1.0.mat'; % a simulated sequence, see functions for description of required format
comparisonImageName = 'Ground truth image.tif';

% Suggested parameters (see functions for description)
xChop = 100;
halfStrip = 15;
padAmount = 400;
framesToBeRecovered = 50; % e.g. 1:80
showAllRecoveryFrames = 0;

% First estimate eye position from the SLO video sequence
[out_x,out_y] = SLO_estimateEMs(pathName,dataName,framesToBeRecovered,padAmount,halfStrip,xChop);

% Then use the estimated eye position data to de-warp the image
SLO_image_rec = SLO_dewarp(pathName,dataName,out_x,out_y,padAmount);

% Display the recovered image and compare it to the ground truth that was
% used to generate the sequence
comparisonImage = imread(comparisonImageName);
figure; imagesc(comparisonImage);
axis image; colormap gray; title('Ground truth')

if showAllRecoveryFrames
    
    for ii = 1:length(framesToBeRecovered)

        comparisonFrame = SLO_image_rec(:,:,framesToBeRecovered(ii));
        figure; imagesc(comparisonFrame);
        axis image; colormap gray; title(sprintf('Recovered frame %d',framesToBeRecovered(ii)))

    end
    
end
