# Supplementary material for: De-warping of images and improved eye tracking for the scanning laser ophthalmoscope
Source: PLoS One. 2017 Apr 3;12(4):e0174617. doi: 10.1371/journal.pone.0174617 (PMC5378343; doi:10.1371/journal.pone.0174617)
Supplement: S1 Code — (ZIP) [file pone.0174617.s001.zip › SLO_estimateEMs.m]

function [out_x,out_y] = SLO_estimateEMs(pathName,dataName,framesToBeRecovered,padAmount,halfStrip,xChop)

% Estimates changes in eye position during acquisition of a video sequence
% acquired by scanning laser ophthalmoscopy (SLO). This is achieved by
% comparing many distorted views of the same tissue, allowing us to infer
% the eye movements that must have taken place during acquisition.
%
% Arguments (input):
%   pathName - A string indicating the location of the data
%
%   dataName - A string indicating a .MAT file which contains the following
%   variables:
%       SLO_fps =       The frame rate at which the sequence was acquired
%       SLO_raw =       The image sequence stored as an array of dimensions
%           m x n x f, where m x n are the image dimensions and f is the
%           number of frames
%       x_fullframe =   A vector of average full-frame displacements in the
%           horizontal direction, as referenced to the first frame (as
%           obtained for example by cross-correlation)
%       y_fullframe =   The same but in the vertical direction
%
%   framesToBeRecovered - A vector indicating which frames in the sequence
%       you would like to recover (usually, all of them e.g. 1:100)
%
%   padAmount - A scalar indicating how many zeroes to pad the array with
%       in each direction so that eye movements do not cause loss of data
% 
%   halfStrip - A scalar indicating the half-size of each rectangular
%       "strip" to be used in the registration process. Full strip
%       diameter is equal to 2*halfStrip + 1 (i.e. is always odd)
%
%   xChop - For registration purposes, the fast axis (assumed to be in the
%       horizontal direction) is truncated so that hard edges are avoided
%
% Arguments (output):
%   out_x - A vector of estimated eye positions for each row acquired in
%       the SLO sequence, referenced to the first strip of the sequence,
%       in the horizontal direction
%   out_y - The same but in the vertical direction
%
% Example:
% [out_x,out_y] = SLO_estimateEMs('C:\aPath\','SLO_raw.mat',1:80,400,15,100)
% figure; plot(out_x,'b'); hold on; plot(out_y,'r')
% 
%
% Author: Phillip Bedggood
% e-mail address: pabedg@unimelb.edu.au
% Release: 1
% Release date: 30/11/16

cd(pathName)
load(dataName)

ySize = size(SLO_raw,1);
numStrips = ySize;
numFrames_SLO = size(SLO_raw,3);

% Initialize some variables
dx_full = NaN*ones(size(SLO_raw,1),size(SLO_raw,3),size(SLO_raw,3));
dy_full = NaN*ones(size(SLO_raw,1),size(SLO_raw,3),size(SLO_raw,3));
dx_full_predict = zeros(1,size(SLO_raw,1)*size(SLO_raw,3));
dy_full_predict = zeros(1,size(SLO_raw,1)*size(SLO_raw,3));
dx_full_predict = reshape(dx_full_predict,size(SLO_raw,1),size(SLO_raw,3));
dy_full_predict = reshape(dy_full_predict,size(SLO_raw,1),size(SLO_raw,3));  

% Use full-frame registration information, calculated previously, to get us in the ballpark
for ff = 1:numFrames_SLO        
    dx_full_predict(numStrips * (ff-1) + 1 : numStrips * ff) = x_fullframe(ff);
    dy_full_predict(numStrips * (ff-1) + 1 : numStrips * ff) = y_fullframe(ff);
end
   
poorCorrelationCount = 0;

% Loop frames to be recovered
for ff = framesToBeRecovered
    
    this_frame = padarray(SLO_raw(:,:,ff),[padAmount padAmount],'both');       
    
    % For each frame to be recovered, compare it to every other frame...
    for rr = 1:numFrames_SLO
        
        fprintf('.')
               
        ref_frame = padarray(SLO_raw(:,:,rr),[padAmount padAmount],'both');

        for ss = (halfStrip+1) : +1 : (numStrips-halfStrip)

            ind_i = (ss-halfStrip : ss+halfStrip)';
                
            dx_ref_predict = dx_full_predict(ss,rr);
            dy_ref_predict = dy_full_predict(ss,rr);

            alt_x = -round(dx_ref_predict - dx_full_predict(ss,ff));
            alt_y = -round(dy_ref_predict - dy_full_predict(ss,ff)); 

            this_strip = this_frame(ind_i + padAmount,padAmount+1+xChop:end-padAmount-1-xChop); % odd sized array
            ref_strip = ref_frame(ind_i + alt_y + padAmount,alt_x + padAmount+1+xChop:end-padAmount-1 + alt_x -xChop);

            if ~(length(find(sum(ref_strip,2))) == size(ref_strip,1)) || ~(length(find(sum(ref_strip,1))) == size(ref_strip,2))                
                % Forget about it, we can't rely on a correlation with less than half the ROI
                poorCorrelationCount = poorCorrelationCount + 1;
                continue
            end

            corrmatrix = fftshift(abs( ifft2( conj(fft2(this_strip)) .* fft2(ref_strip) ) ));

            [peak_r,peak_c] = find(corrmatrix == max(corrmatrix(:)));
            peak_r = round(mean(peak_r)); peak_c = round(mean(peak_c)); % in case of 2 values being tied for peak

            delta_x = peak_c - (size(corrmatrix,2)-1)/2-1;
            delta_y = peak_r - (size(corrmatrix,1)-1)/2-1;
            
            this_dx = delta_x + alt_x;
            this_dy = delta_y + alt_y;

            dx_full(ss,rr,ff) = this_dx;
            dy_full(ss,rr,ff) = this_dy;
            
        end
        
    end
    
    fprintf('Finished frame %d\n',ff)
        
end
    
% Filter over NaNs in every frame's conception of the trace (the leading
% and trailing rows in each frame are not part of a full strip and so
% represent missing eye movement data).
filt_dx_full = NaN*ones(size(dx_full));
filt_dy_full = NaN*ones(size(dy_full));
all_is = zeros(numStrips,numFrames_SLO);
all_is([1:halfStrip (ySize-halfStrip):ySize],:) = 1;
legitNaNs = find(all_is);

dx_full(legitNaNs) = NaN;
dy_full(legitNaNs) = NaN;

for ff = 1:numFrames_SLO

    for rr = 1:numFrames_SLO

        for xy = 1:2

            if xy == 1
                thisRelFrame = dy_full(:,rr,ff);
            else
                thisRelFrame = dx_full(:,rr,ff);
            end

            good_i = find(~isnan(thisRelFrame));

            if length(good_i) < 2
                continue
            end

            thisRelFrame = interp1(good_i,thisRelFrame(good_i),1:length(thisRelFrame),'linear');
            firstNonNaN = find(~isnan(thisRelFrame),1,'first');
            thisRelFrame(1:firstNonNaN-1) = thisRelFrame(firstNonNaN);
            lastNonNaN = find(~isnan(thisRelFrame),1,'last');
            thisRelFrame(lastNonNaN+1:end) = thisRelFrame(lastNonNaN);

            if xy == 1
                filt_dy_full(:,rr,ff) = thisRelFrame;
            else
                filt_dx_full(:,rr,ff) = thisRelFrame;
            end

        end

    end

end

% For each strip of tissue in each frame, we now have numFrames_SLO
% estimates of eye position in x and y. By averaging these we can obtain a
% good estimate of eye position at the time that piece of tissue was
% imaged.

filt_dx_full = nanmean(filt_dx_full,2);
filt_dx_full = squeeze(filt_dx_full);

out_x = reshape(filt_dx_full,ySize*numFrames_SLO,1)';
out_x(legitNaNs) = NaN;

filt_dy_full = nanmean(filt_dy_full,2);
filt_dy_full = squeeze(filt_dy_full);

out_y = reshape(filt_dy_full,ySize*numFrames_SLO,1)';
out_y(legitNaNs) = NaN;
  
% Set the mean of each set of eye movements for each frame to match the
% best global shift for that frame (allows easier comparison with ground
% truth since no correction for whole-image translation is required)
for ff = 1:size(filt_dx_full,2)
    
    this_rr = (1:ySize) + (ff-1)*ySize;
    out_x(this_rr) = out_x(this_rr) - nanmean(out_x(this_rr)) + nanmean(x_fullframe(ff));
    out_y(this_rr) = out_y(this_rr) - nanmean(out_y(this_rr)) + nanmean(y_fullframe(ff));
    
end
