# Supplementary material for: De-warping of images and improved eye tracking for the scanning laser ophthalmoscope
Source: PLoS One. 2017 Apr 3;12(4):e0174617. doi: 10.1371/journal.pone.0174617 (PMC5378343; doi:10.1371/journal.pone.0174617)
Supplement: S1 Code — (ZIP) [file pone.0174617.s001.zip › SLO_dewarp.m]

function SLO_image_rec = SLO_dewarp(pathName,dataName,xs,ys,padAmount)

% Uses estimated eye position to de-warp a video sequence acquired by
% scanning laser ophthalmoscopy (SLO). The eye position data can be
% obtained by running "SLO_estimateEMs.m".
%
% Arguments (input):
%   pathName - A string indicating the location of the data
%
%   dataName - A string indicating a .MAT file which contains the following
%   variables:
%       SLO_fps = The frame rate at which the sequence was acquired
%       SLO_raw = The image sequence stored as an array of dimensions
%           m x n x f, where m x n are the image dimensions and f is the
%           number of frames.
%       x_fullframe = A vector of average full-frame displacements in the
%           horizontal direction, as referenced to the first frame (as
%           obtained for example by cross-correlation)
%       y_fullframe = The same but in the vertical direction
%
%   xs - A vector of estimated eye positions for each row acquired in
%       the SLO sequence, referenced to the first strip of the sequence,
%       in the horizontal direction
%
%   ys - The same but in the vertical direction
%
%   padAmount - A scalar indicating how many zeroes to pad the array with
%       in each direction so that eye movements do not cause loss of data.
%
% Arguments (output):
%   SLO_image_rec - A padded array of recovered frames for the SLO video
%       sequence. Frames with eye movement data set to NaN will be empty
%
% Example:
%
% [out_x,out_y] = SLO_estimateEMs('C:\aPath\','SLO_raw.mat',1:80,400,15,100)
% SLO_image_rec = SLO_dewarp('C:\aPath\','SLO_raw.mat',out_x,out_y,400);
% figure; imagesc(SLO_image_rec(:,:,1)); axis image; colormap gray
% 
%
% Author: Phillip Bedggood
% e-mail address: pabedg@unimelb.edu.au
% Release: 1
% Release date: 30/11/16

cd(pathName)
load(dataName)

nFrames_SLO = size(SLO_raw,3);
duration = nFrames_SLO / SLO_fps;

[ySize_SLO,xSize_SLO,~] = size(SLO_raw);

nInterpPoints = duration * SLO_fps * ySize_SLO;    
        
if length(xs) == nInterpPoints
    
    fprintf('1:1 correspondence found for eye movement data, no interpolation needed\n')
    xs_slow_interp = xs;
    ys_slow_interp = ys;
    
else

    % First remove missing eye movement data (x=0 and y=0 indicate frames that we skipped) - we will interpolate over this below
    valid_i = [1 find(xs ~= 0 | ys ~= 0)];
        valid_i = unique(valid_i);

    x_base = 1:length(xs);
    y_base = 1:length(ys);
        x_base = x_base(valid_i);
        y_base = y_base(valid_i);
        xs = xs(valid_i);
        ys = ys(valid_i);

    % Now, interpolate eye movement data so that we have 1 new eye movement recording for each row of each SLO frame
    % First interpolate any missing data on the existing temporal scale
    xs_slow_interp = interp1(x_base,xs,linspace(1,length(x_base),nInterpPoints),'linear'); % horizontal eye movement
    ys_slow_interp = interp1(y_base,ys,linspace(1,length(x_base),nInterpPoints),'linear'); % vertical eye movement

end
       
% Now we will attempt to restore intra-frame distortions that occured due to eye movements
ff = 1;
modRow = 0;
thisSLOImage = SLO_raw(:,:,ff);
bigImage = padarray(thisSLOImage,[padAmount * 2 padAmount * 2],0,'both');

nSkipped = zeros(1,nFrames_SLO);

% Double pad, this is done simply to facilitate comparison with the included
% ground truth image
SLO_image_rec = zeros(ySize_SLO + padAmount * 2, xSize_SLO + padAmount * 2,nFrames_SLO);

% Undo local velocity changes by placing each row in the appropriate x,y
% position. Store in array.
for rr = 1:nInterpPoints
    
    modRow = modRow + 1;
    
    if modRow > ySize_SLO         
        
        ff = ff + 1;
        modRow = 1;
        fprintf('.')
        thisSLOImage = SLO_raw(:,:,ff);
      
        bigImage = padarray(thisSLOImage,[padAmount * 2 padAmount * 2],0,'both');
        
    end    
    
    this_x = -xs_slow_interp(rr);
    this_y = -ys_slow_interp(rr);
    
    if isnan(this_y)
        continue
    end
    
    this_row = bigImage(modRow + padAmount * 2,...
        (1 + round(this_x) + padAmount) : (xSize_SLO + round(this_x) + 3*padAmount));    

    whichRow = modRow - round(this_y) + padAmount * 2/2;
    
    if whichRow > 0 && whichRow < (ySize_SLO + padAmount * 4)

        SLO_image_rec(whichRow,:,ff) = this_row; % store in recovered array

    else
        
        nSkipped(ff) = nSkipped(ff) + 1; % note that a row was skipped on this frame
        
    end
    
end

fprintf('\nDone recovery, now just writing to disk...\n')

% Write AVI
writerName = [dataName(1:end-4) '_recovered.avi'];
writerObj = VideoWriter(writerName);
set(writerObj,'FrameRate',SLO_fps)
open(writerObj)

for ff = 1:nFrames_SLO
    
    thisImage = SLO_image_rec(:,:,ff);
    thisImage_uint8 = uint8(thisImage);
    fr = im2frame(thisImage_uint8,gray(256));      
    writeVideo(writerObj,fr);
    
end

close(writerObj)
